# Supplementary material for: Response to comment on "Magnetosensitive neurons mediate geomagnetic orientation in Caenorhabditis elegans"
Source: eLife. 2018 Apr 13;7:e31414. doi: 10.7554/eLife.31414 (PMC5898907; doi:10.7554/eLife.31414)
Supplement: Supplementary file 1. [file elife-31414-supp1.xlsx]

## Sheet: Sheet1
Mutant	sensory modalities impaired	Neurons affected
tax-4(p678)	magnetic*, temperature, chemosensation, humidity, CO2	AFD	ASE	ASG	ASI	ASJ	ASK	AWB	AWC	BAG	URX
tax-4(ks11)	magnetic*, temperature, chemosensation, humidity, CO2	AFD	ASE	ASG	ASI	ASJ	ASK	AWB	AWC	BAG	URX
tax-2(p691)	magnetic*, temperature, chemosensation, humidity, CO2	AFD	AQR	ASE	ASG	ASI	ASJ	ASK	AWB	AWC	BAG	PQR
tax-2(p671)	magnetic*, temperature, chemosensation, humidity, CO2	AFD	AQR	ASE	ASG	ASI	ASJ	ASK	AWB	AWC	BAG	PQR
ttx-1(p767)	magnetic*, temperature	AFD
gcy-23(nj37)gcy-8(oy44)gcy-18(nj38)	magnetic*, temperature	AFD	AIM
gcy-18(nj38)	magnetic*	AFD
eat-4(ky5)	magnetic*, chemical, temperature, electric fields	ADA	ADL	AFD	AIB	AIM	AIN	AIZ	ALM	AQR	ASE	ASG	ASH	ASK	AUA	AVJ
		AVM	AWC	BAG	DVC	FLP	I2	I4-6	IL1	LUA	M3r	MI	NSM	OLL	OLQ	PHA-C
		PLM	PQR	PVD	PVQ	PVR	PVV	RIA	RIG	RIM	URY
odr-3(n2046)	chemical (olfaction), electric fields	ADF	ASH	AWA	AWB	AWC	PHA	PHB
che-1(r696)	chemical (taste)	ASE	ASH	AUA
che-3(e1124)	chemical (taste)	ADE	ADF	ADL	AQR	ASE	ASG	ASH	ASI	ASJ	ASK	FLP	PDE	PHA	PHB	PQR
osm-9(ky10)	osmotic, mechanical, chemical	ADF	ADL	ASE	ASG	ASH	ASI	ASJ	ASK	AWA	AWC	CEM	FLP	HOB	IL2	OLQ
		PHA	PHB	PVD	R1-9
mec-10(e1515)	touch	ALM	AVM	FLP	PLM	PVD	PVM
gcy-33(ok232)	O2	AQR	BAG	PQR	URX
asic-1(ok415)	touch, acid	ADE	CEP	FLP	PVQ
lite-1(ok530)	light	ADF	ADL	Amso	ASH	ASI	ASK	AVB	AVG	hyp3	M1	M4	M5	MI	PHA	PHB
		PHso1	PHso2	PVT	RIM
